# Supplementary material for: Butyrate limits human natural killer cell effector function
Source: Sci Rep. 2023 Feb 15;13:2715. doi: 10.1038/s41598-023-29731-5 (PMC9932090; doi:10.1038/s41598-023-29731-5)
Supplement: Supplementary file 1 — Supplementary Tables. [file 41598_2023_29731_MOESM1_ESM.xlsx]

## Sheet: Differential protein expression
p<0.01 comparing NK cells treated with IL-12/IL-15 versus NK cells treated with IL-12/IL-15+Butryate
OFFICIAL_GENE_SYMBOL	Gene Name
10525	hypoxia up-regulated 1(HYOU1)
10938	EH domain containing 1(EHD1)
11140	cell division cycle 37, HSP90 cochaperone(CDC37)
1655	DEAD-box helicase 5(DDX5)
200081	taxilin alpha(TXLNA)
22806	IKAROS family zinc finger 3(IKZF3)
3002	granzyme B(GZMB)
3069	high density lipoprotein binding protein(HDLBP)
3716	Janus kinase 1(JAK1)
4144	methionine adenosyltransferase 2A(MAT2A)
6046	bromodomain containing 2(BRD2)
682	basigin (Ok blood group)(BSG)
7812	cold shock domain containing E1(CSDE1)
8878	sequestosome 1(SQSTM1)
9188	DExD-box helicase 21(DDX21)
p<0.05 comparing NK cells treated with IL-12/IL-15 versus NK cells treated with IL-12/IL-15+Butryate
OFFICIAL_GENE_SYMBOL	Gene Name
1973	eukaryotic translation initiation factor 4A1(EIF4A1)
1655	DEAD-box helicase 5(DDX5)
3684	integrin subunit alpha M(ITGAM)
3326	heat shock protein 90 alpha family class B member 1(HSP90AB1)
56983	protein O-glucosyltransferase 1(POGLUT1)
4176	minichromosome maintenance complex component 7(MCM7)
975	CD81 molecule(CD81)
3689	integrin subunit beta 2(ITGB2)
3069	high density lipoprotein binding protein(HDLBP)
9188	DExD-box helicase 21(DDX21)
6520	solute carrier family 3 member 2(SLC3A2)
120	adducin 3(ADD3)
22806	IKAROS family zinc finger 3(IKZF3)
10397	N-myc downstream regulated 1(NDRG1)
2744	glutaminase(GLS)
4144	methionine adenosyltransferase 2A(MAT2A)
682	basigin (Ok blood group)(BSG)
6737	tripartite motif containing 21(TRIM21)
9267	cytohesin 1(CYTH1)
3716	Janus kinase 1(JAK1)
55544	RNA binding motif protein 38(RBM38)
10493	vesicle amine transport 1(VAT1)
5606	mitogen-activated protein kinase kinase 3(MAP2K3)
6046	bromodomain containing 2(BRD2)
2539	glucose-6-phosphate dehydrogenase(G6PD)
23048	formin binding protein 1(FNBP1)
9026	huntingtin interacting protein 1 related(HIP1R)
3106	major histocompatibility complex, class I, B(HLA-B)
3002	granzyme B(GZMB)
10209	eukaryotic translation initiation factor 1(EIF1)
10938	EH domain containing 1(EHD1)
5611	DnaJ heat shock protein family (Hsp40) member C3(DNAJC3)
613	BCR activator of RhoGEF and GTPase(BCR)
7462	linker for activation of T cells family member 2(LAT2)
3032	hydroxyacyl-CoA dehydrogenase trifunctional multienzyme complex subunit beta(HADHB)
10987	COP9 signalosome subunit 5(COPS5)	47
200081	taxilin alpha(TXLNA)
11140	cell division cycle 37, HSP90 cochaperone(CDC37)
7812	cold shock domain containing E1(CSDE1)
4172	minichromosome maintenance complex component 3(MCM3)
51506	ubiquitin-fold modifier conjugating enzyme 1(UFC1)
10525	hypoxia up-regulated 1(HYOU1)
9360	peptidylprolyl isomerase G(PPIG)
25814	ataxin 10(ATXN10)
8878	sequestosome 1(SQSTM1)
7178	tumor protein, translationally-controlled 1(TPT1)
51592	tripartite motif containing 33(TRIM33)
1981	eukaryotic translation initiation factor 4 gamma 1(EIF4G1)

## Sheet: GO Terms
Category	TERM	Gene Count	%	p-value	Benjamini
GOTERM_MF_DIRECT	protein binding	15	100	0.0034	0.15
GOTERM_MF_DIRECT	ATP binding	6	40	0.0039	0.15
GOTERM_MF_DIRECT	cadherin binding	3	20	0.022	0.48
GOTERM_MF_DIRECT	ATPase activity	3	20	0.03	0.48
GOTERM_MF_DIRECT	identical protein binding	5	33.3	0.032	0.48
GOTERM_MF_DIRECT	promoter-specific chromatin binding	2	13.3	0.047	0.59
GOTERM_MF_DIRECT	RNA helicase activity	2	13.3	0.055	0.59
GOTERM_MF_DIRECT	chaperone binding	2	13.3	0.079	0.69
GOTERM_MF_DIRECT	RNA binding	4	26.7	0.089	0.69
GOTERM_MF_DIRECT	unfolded protein binding	2	13.3	0.091	0.69
UP_SEQ_FEATURE	NP_BIND:ATP	5	33.3	0.0057	0.7
UP_SEQ_FEATURE	CROSSLNK:Glycyl lysine isopeptide (Lys-Gly) (interchain with G-Cter in SUMO2)	5	33.3	0.009	0.7
UP_SEQ_FEATURE	BINDING:ATP	4	26.7	0.011	0.7
UP_SEQ_FEATURE	COMPBIAS:Basic and acidic residues	9	60	0.018	0.81
UP_SEQ_FEATURE	MOTIF:DEAD box	2	13.3	0.023	0.83
UP_SEQ_FEATURE	MOTIF:Q motif	2	13.3	0.027	0.83
UP_SEQ_FEATURE	DOMAIN:Helicase C-terminal	2	13.3	0.074	1
UP_SEQ_FEATURE	DOMAIN:Helicase ATP-binding	2	13.3	0.081	1
GOTERM_BP_DIRECT	regulation of interferon-gamma-mediated signaling pathway	2	13.3	0.0094	1
GOTERM_BP_DIRECT	B cell activation	2	13.3	0.025	1
GOTERM_BP_DIRECT	response to ischemia	2	13.3	0.044	1
GOTERM_BP_DIRECT	protein phosphorylation	3	20	0.05	1
GOTERM_BP_DIRECT	endosomal transport	2	13.3	0.067	1
Q-value	GO-annotation
3.4e-09	protein serine/threonine kinase activity
0.00071	cyclin-dependent protein kinase activity
0.0037	peptidyl-serine modification
0.031	regulation of translation
0.05	serine/threonine protein kinase complex
0.075	protein kinase complex
0.078	cellular response to interleukin-1
0.18	regulation of innate immune response
0.18	regulation of cytokine-mediated signaling pathway
0.25	modification-dependent protein binding

## Sheet: Pathway Analysis
annotation name	annotations	AverageShortestPathLength	BetweennessCentrality	ClosenessCentrality	ClusteringCoefficient	Degree	Eccentricity	Entrez Gene ID	gene name	IsSingleNode	log score	name	NeighborhoodConnectivity	node type	NumberOfDirectedEdges	NumberOfUndirectedEdges	PartnerOfMultiEdgedNodePairs	query term	Radiality	score	selected	SelfLoops	shared name	Stress	TopologicalCoefficient
regulation of cytokine-mediated signaling pathway|regulation of innate immune response	GO:0001959|GO:0045088	1.23529	0.332911	0.809524	0.209231	36	2	11140	CDC37	FALSE	-1.18785	H__sapiens__1_-775844	7.34615	query	0	36	8	11140	0.99095	0.304876	FALSE	0	H__sapiens__1_-775844	914	0.216063
		1.79412	0.0387473	0.557377	0.311111	11	3	682	BSG	FALSE	-0.380908	H__sapiens__1_-786016	9.1	query	0	11	1	682	0.969457	0.683241	FALSE	0	H__sapiens__1_-786016	164	0.3
regulation of translation	GO:0006417	1.88235	0.0272541	0.53125	0.380952	7	3		PKM	FALSE	-4.06872	H__sapiens__1_-773747	11.8571	result	0	7	0		0.966063	0.0170992	FALSE	0	H__sapiens__1_-773747	106	0.382488
		2.44118	0.000254647	0.409639	0.666667	3	3	3069	HDLBP	FALSE	-0.306633	H__sapiens__1_-777219	8.66667	query	0	3	0	3069	0.94457	0.735921	FALSE	0	H__sapiens__1_-777219	2	0.541667
		1.70588	0.0827981	0.586207	0.127273	14	3	9188	DDX21	FALSE	-0.463388	H__sapiens__1_-784427	6.27273	query	0	14	3	9188	0.972851	0.629148	FALSE	0	H__sapiens__1_-784427	256	0.196481
peptidyl-serine modification|regulation of translation|protein serine/threonine kinase activity	GO:0018209|GO:0006417|GO:0004674	1.91176	0.0185334	0.523077	0.428571	8	3		RPS6KA3	FALSE	-4.09778	H__sapiens__1_-786997	10.1429	result	0	8	1		0.964932	0.0166095	FALSE	0	H__sapiens__1_-786997	80	0.338095
		2	0.00465156	0.5	0.5	4	3		CTTN	FALSE	-4.12429	H__sapiens__1_-774409	11.25	result	0	4	0		0.961538	0.016175	FALSE	0	H__sapiens__1_-774409	16	0.375
		2.02941	0.00493662	0.492754	0.333333	4	3	10938	EHD1	FALSE	-0.316645	H__sapiens__1_-776478	12	query	0	4	0	10938	0.960407	0.728589	FALSE	0	H__sapiens__1_-776478	14	0.419643
peptidyl-serine modification|regulation of translation|protein serine/threonine kinase activity	GO:0018209|GO:0006417|GO:0004674	1.70588	0.039909	0.586207	0.393939	15	3		RPS6KA1	FALSE	-4.17037	H__sapiens__1_-777496	9.5	result	0	15	3		0.972851	0.0154466	FALSE	0	H__sapiens__1_-777496	160	0.296875
regulation of cytokine-mediated signaling pathway|regulation of innate immune response	GO:0001959|GO:0045088	2.11765	0.0136569	0.472222	0.2	6	3	3716	JAK1	FALSE	-0.348939	H__sapiens__1_-783486	7.16667	query	0	6	0	3716	0.957014	0.705436	FALSE	0	H__sapiens__1_-783486	52	0.310606
cellular response to interleukin-1|modification-dependent protein binding	GO:0071347|GO:0140030	1.76471	0.0497672	0.566667	0.388889	10	3	8878	SQSTM1	FALSE	-0.400307	H__sapiens__1_-783323	10.6667	query	0	10	1	8878	0.970588	0.670114	TRUE	0	H__sapiens__1_-783323	172	0.329861
		1.91176	0.00854695	0.523077	0.47619	7	3	200081	TXLNA	FALSE	-0.258096	H__sapiens__1_-774374	11.7143	query	0	7	0	200081	0.964932	0.772521	FALSE	0	H__sapiens__1_-774374	44	0.390476
		1.82353	0.0312051	0.548387	0.428571	8	3	1655	DDX5	FALSE	-0.282657	H__sapiens__1_-776311	10.2857	query	0	8	1	1655	0.968326	0.753778	FALSE	0	H__sapiens__1_-776311	124	0.311688
		1.76471	0.0356499	0.566667	0.305556	9	3	10525	HYOU1	FALSE	-0.390452	H__sapiens__1_-781959	9.44444	query	0	9	0	10525	0.970588	0.676751	FALSE	0	H__sapiens__1_-781959	152	0.286195
peptidyl-serine modification|regulation of innate immune response	GO:0018209|GO:0045088	1.73529	0.0727405	0.576271	0.266667	12	3		RAF1	FALSE	-4.09174	H__sapiens__1_-779289	8.8	result	0	12	1		0.971719	0.0167101	FALSE	0	H__sapiens__1_-779289	276	0.266667
		1.94118	0.0308369	0.515152	0.2	6	3		DDR1	FALSE	-4.00692	H__sapiens__1_-780204	9.66667	result	0	6	0		0.963801	0.0181893	FALSE	0	H__sapiens__1_-780204	116	0.333333
		2.58824	0	0.386364	1	2	3	7812	CSDE1	FALSE	-0.206924	H__sapiens__1_-772972	8.5	query	0	2	0	7812	0.938914	0.813081	FALSE	0	H__sapiens__1_-772972	0	0.708333
		2.20588	0.00326875	0.453333	0.5	4	3	4144	MAT2A	FALSE	-0.36662	H__sapiens__1_-785221	8.5	query	0	4	0	4144	0.95362	0.693073	FALSE	0	H__sapiens__1_-785221	20	0.369565
protein serine/threonine kinase activity|cyclin-dependent protein kinase activity	GO:0004674|GO:0097472	2.02941	0	0.492754	1	6	3		CDK11B	FALSE	-3.92893	H__sapiens__1_-812191	13	result	0	6	1		0.960407	0.0196647	FALSE	0	H__sapiens__1_-812191	0	0.464286
protein serine/threonine kinase activity|cyclin-dependent protein kinase activity	GO:0004674|GO:0097472	2.02941	0	0.492754	1	6	3		CDK11A	FALSE	-3.90014	H__sapiens__1_-772943	13	result	0	6	1		0.960407	0.0202391	FALSE	0	H__sapiens__1_-772943	0	0.464286
protein kinase complex|protein serine/threonine kinase activity|serine/threonine protein kinase complex|cyclin-dependent protein kinase activity	GO:1902911|GO:0004674|GO:1902554|GO:0097472	1.85294	0.0262161	0.539683	0.422222	11	3		CDK9	FALSE	-4.13622	H__sapiens__1_-780081	9.7	result	0	11	1		0.967195	0.0159832	FALSE	0	H__sapiens__1_-780081	86	0.342857
modification-dependent protein binding	GO:0140030	2	0.0290928	0.5	0.142857	8	3	6046	BRD2	FALSE	-0.307556	H__sapiens__1_-792558	7.57143	query	0	8	1	6046	0.961538	0.735241	TRUE	0	H__sapiens__1_-792558	116	0.297619
peptidyl-serine modification|cellular response to interleukin-1|protein serine/threonine kinase activity	GO:0018209|GO:0071347|GO:0004674	1.91176	0.00367753	0.523077	0.6	9	3		RPS6KA4	FALSE	-4.15618	H__sapiens__1_-783456	12.3333	result	0	9	3		0.964932	0.0156672	FALSE	0	H__sapiens__1_-783456	16	0.397849
peptidyl-serine modification	GO:0018209	1.85294	0.00923529	0.539683	0.380952	10	3		ARAF	FALSE	-4.16919	H__sapiens__1_-774147	11	result	0	10	2		0.967195	0.0154648	FALSE	0	H__sapiens__1_-774147	50	0.34375
regulation of translation	GO:0006417	2.02941	0.00198059	0.492754	0.666667	7	3		EIF3B	FALSE	-4.23526	H__sapiens__1_-776021	14	result	0	7	2		0.960407	0.014476	FALSE	0	H__sapiens__1_-776021	8	0.482759
regulation of translation|protein serine/threonine kinase activity	GO:0006417|GO:0004674	2.02941	0.00136661	0.492754	0.8	5	3		EIF2AK2	FALSE	-4.14626	H__sapiens__1_-773489	12.8	result	0	5	0		0.960407	0.0158235	FALSE	0	H__sapiens__1_-773489	6	0.457143
		1.82353	0.0154329	0.548387	0.511111	11	3		CLK3	FALSE	-4.09547	H__sapiens__1_-787418	10.2	result	0	11	1		0.968326	0.0166479	FALSE	0	H__sapiens__1_-787418	64	0.34
peptidyl-serine modification|cellular response to interleukin-1|protein kinase complex|protein serine/threonine kinase activity|serine/threonine protein kinase complex|regulation of cytokine-mediated signaling pathway|regulation of innate immune response	GO:0018209|GO:0071347|GO:1902911|GO:0004674|GO:1902554|GO:0001959|GO:0045088	1.70588	0.0305249	0.586207	0.436364	14	3		CHUK	FALSE	-4.17901	H__sapiens__1_-795205	11.1818	result	0	14	2		0.972851	0.0153137	FALSE	0	H__sapiens__1_-795205	128	0.338843
modification-dependent protein binding	GO:0140030	2.55882	0.000792236	0.390805	0	3	4		BPTF	FALSE	-4.21038	H__sapiens__1_-785865	8	result	0	3	1		0.940045	0.0148407	TRUE	0	H__sapiens__1_-785865	4	0.583333
cellular response to interleukin-1|protein kinase complex|modification-dependent protein binding|serine/threonine protein kinase complex|regulation of cytokine-mediated signaling pathway|regulation of innate immune response	GO:0071347|GO:1902911|GO:0140030|GO:1902554|GO:0001959|GO:0045088	1.88235	0.00372199	0.53125	0.666667	9	3		IKBKG	FALSE	-4.16303	H__sapiens__1_-824979	12.1429	result	0	9	2		0.966063	0.0155603	TRUE	0	H__sapiens__1_-824979	20	0.391705
protein kinase complex|protein serine/threonine kinase activity|serine/threonine protein kinase complex|cyclin-dependent protein kinase activity	GO:1902911|GO:0004674|GO:1902554|GO:0097472	1.61765	0.0667386	0.618182	0.318681	14	3		CDK4	FALSE	-4.31706	H__sapiens__1_-779829	8.5	result	0	14	0		0.976244	0.013339	FALSE	0	H__sapiens__1_-779829	232	0.257576
peptidyl-serine modification|protein serine/threonine kinase activity	GO:0018209|GO:0004674	1.88235	0.0062721	0.53125	0.6	6	3		RPS6KA6	FALSE	-4.0911	H__sapiens__1_-773919	11.1667	result	0	6	0		0.966063	0.0167208	FALSE	0	H__sapiens__1_-773919	28	0.348958
		1.91176	0.00848837	0.523077	0.4	5	3		DDX17	FALSE	-4.08073	H__sapiens__1_-774959	11.6	result	0	5	0		0.964932	0.0168952	FALSE	0	H__sapiens__1_-774959	42	0.3625
		2	0.00524848	0.5	0.333333	4	3	22806	IKZF3	FALSE	-0.165799	H__sapiens__1_-783356	14.25	query	0	4	0	22806	0.961538	0.847217	FALSE	0	H__sapiens__1_-783356	44	0.482759
regulation of translation	GO:0006417	2.5	0.000891266	0.4	0	2	4	3002	GZMB	FALSE	-0.346996	H__sapiens__1_-775061	8.5	query	0	2	0	3002	0.942308	0.706808	FALSE	0	H__sapiens__1_-775061	2	0.535714
